# Supplementary material for: Metabolomic Analysis of Follicular Fluid in Normal-Weight Patients with Polycystic Ovary Syndrome
Source: Biomedicines. 2024 Aug 9;12(8):1810. doi: 10.3390/biomedicines12081810 (PMC11352029; doi:10.3390/biomedicines12081810)
Supplement: Supplementary file 1 [file biomedicines-12-01810-s001.zip]

Archive with 1 entries (1 files):
- biomedicines-3132217-supplementary.pdf
